# Supplementary material for: Assessing the Dynamic Outcomes of Containment Strategies against COVID-19 under Different Public Health Governance Structures: A Comparison between Pakistan and Bangladesh
Source: Int J Environ Res Public Health. 2022 Jul 28;19(15):9239. doi: 10.3390/ijerph19159239 (PMC9368361; doi:10.3390/ijerph19159239)
Supplement: Supplementary file 1 [file ijerph-19-09239-s001.zip]

Archive with 1 entries (1 files):
- ijerph-1792872-supplementary.pdf
